# Supplementary material for: Beliefs and Perceptions in Attending the Cervical Screening: The COMUNISS Project Experience
Source: Cancers (Basel). 2025 Jan 9;17(2):190. doi: 10.3390/cancers17020190 (PMC11763979; doi:10.3390/cancers17020190)
Supplement: Supplementary file 1 [file cancers-17-00190-s001.zip]

Archive with 1 entries (1 files):
- cancers-3393855-supplementary.pdf
